# Supplementary material for: Diversity and Biotechnological Potential of Cultivable Halophilic and Halotolerant Bacteria from the “Los Negritos” Geothermal Area
Source: Microorganisms. 2024 Feb 27;12(3):482. doi: 10.3390/microorganisms12030482 (PMC10972316; doi:10.3390/microorganisms12030482)
Supplement: Supplementary file 1 [file microorganisms-12-00482-s001.zip]

Archive with 4 entries (4 files):
- Suplementary_figures.pdf
- Table-S1.pdf
- Table-S2.pdf
- Table-S3.pdf
